# Supplementary material for: A Neoglycoprotein-Immobilized Fluorescent Magnetic Bead Suspension Multiplex Array for Galectin-Binding Studies
Source: Molecules. 2021 Oct 14;26(20):6194. doi: 10.3390/molecules26206194 (PMC8541226; doi:10.3390/molecules26206194)
Supplement: Supplementary file 1 [file molecules-26-06194-s001.zip]

Archive with 1 entries (1 files):
- molecules-1404673-supplementary.pdf
